# Supplementary material for: Exploring the roles of RNAs in chromatin architecture using deep learning
Source: Nat Commun. 2024 Jul 29;15:6373. doi: 10.1038/s41467-024-50573-w (PMC11286850; doi:10.1038/s41467-024-50573-w)
Supplement: Supplementary file 4 — Supplementary Data 1 [file 41467_2024_50573_MOESM4_ESM.xlsx]

## Sheet: Supplementary Data 1
Supplementary Data 1. Pairwise comparisons of model performance on the held-out test set regions and the cell-type-specific subsets. Two cell-type-specific subsets were selected: one identified by MSE (MSE>0.3; Cell type difference-MSE) and the other identified by MSE, SCC and SSIM (MSE>0.3, SCC<0.2 or SSIM<0.08; Cell type difference). Cell-type-specific subsets were further divided into the ones…
DataSet	Metric	Model1 (repeated n=5 times)	Model2 (repeated n=5 times)	n1	n2	U	p-value
Test (All)	Pearson	Seq+Random	Seq	5	5	6	0.222
Test (All)	Pearson	Seq+Random	Seq+Steady_State_RNA	5	5	0	0.008
Test (All)	Pearson	Seq+Random	Seq+Nascent_RNA	5	5	0	0.008
Test (All)	Pearson	Seq+Random	Seq+Trans-located_RNA	5	5	0	0.008
Test (All)	Pearson	Seq+Random	Seq+ATAC-seq	5	5	0	0.008
Test (All)	Pearson	Seq+Random	Seq+ATAC-seq+Trans-located_RNA	5	5	0	0.008
Test (All)	Pearson	Seq	Seq+Steady_State_RNA	5	5	0	0.008
Test (All)	Pearson	Seq	Seq+Nascent_RNA	5	5	0	0.008
Test (All)	Pearson	Seq	Seq+Trans-located_RNA	5	5	0	0.008
Test (All)	Pearson	Seq	Seq+ATAC-seq	5	5	0	0.008
Test (All)	Pearson	Seq	Seq+ATAC-seq+Trans-located_RNA	5	5	0	0.008
Test (All)	Pearson	Seq+Steady_State_RNA	Seq+Nascent_RNA	5	5	0	0.008
Test (All)	Pearson	Seq+Steady_State_RNA	Seq+Trans-located_RNA	5	5	0	0.008
Test (All)	Pearson	Seq+Steady_State_RNA	Seq+ATAC-seq	5	5	0	0.008
Test (All)	Pearson	Seq+Steady_State_RNA	Seq+ATAC-seq+Trans-located_RNA	5	5	0	0.008
Test (All)	Pearson	Seq+Nascent_RNA	Seq+Trans-located_RNA	5	5	0	0.008
Test (All)	Pearson	Seq+Nascent_RNA	Seq+ATAC-seq	5	5	0	0.008
Test (All)	Pearson	Seq+Nascent_RNA	Seq+ATAC-seq+Trans-located_RNA	5	5	0	0.008
Test (All)	Pearson	Seq+Trans-located_RNA	Seq+ATAC-seq	5	5	0	0.008
Test (All)	Pearson	Seq+Trans-located_RNA	Seq+ATAC-seq+Trans-located_RNA	5	5	0	0.008
Test (All)	Pearson	Seq+ATAC-seq	Seq+ATAC-seq+Trans-located_RNA	5	5	1	0.016
Test (All)	Spearman	Seq+Random	Seq	5	5	5	0.151
Test (All)	Spearman	Seq+Random	Seq+Steady_State_RNA	5	5	0	0.008
Test (All)	Spearman	Seq+Random	Seq+Nascent_RNA	5	5	0	0.008
Test (All)	Spearman	Seq+Random	Seq+Trans-located_RNA	5	5	0	0.008
Test (All)	Spearman	Seq+Random	Seq+ATAC-seq	5	5	0	0.008
Test (All)	Spearman	Seq+Random	Seq+ATAC-seq+Trans-located_RNA	5	5	0	0.008
Test (All)	Spearman	Seq	Seq+Steady_State_RNA	5	5	0	0.008
Test (All)	Spearman	Seq	Seq+Nascent_RNA	5	5	0	0.008
Test (All)	Spearman	Seq	Seq+Trans-located_RNA	5	5	0	0.008
Test (All)	Spearman	Seq	Seq+ATAC-seq	5	5	0	0.008
Test (All)	Spearman	Seq	Seq+ATAC-seq+Trans-located_RNA	5	5	0	0.008
Test (All)	Spearman	Seq+Steady_State_RNA	Seq+Nascent_RNA	5	5	0	0.008
Test (All)	Spearman	Seq+Steady_State_RNA	Seq+Trans-located_RNA	5	5	0	0.008
Test (All)	Spearman	Seq+Steady_State_RNA	Seq+ATAC-seq	5	5	0	0.008
Test (All)	Spearman	Seq+Steady_State_RNA	Seq+ATAC-seq+Trans-located_RNA	5	5	0	0.008
Test (All)	Spearman	Seq+Nascent_RNA	Seq+Trans-located_RNA	5	5	0	0.008
Test (All)	Spearman	Seq+Nascent_RNA	Seq+ATAC-seq	5	5	0	0.008
Test (All)	Spearman	Seq+Nascent_RNA	Seq+ATAC-seq+Trans-located_RNA	5	5	0	0.008
Test (All)	Spearman	Seq+Trans-located_RNA	Seq+ATAC-seq	5	5	0	0.008
Test (All)	Spearman	Seq+Trans-located_RNA	Seq+ATAC-seq+Trans-located_RNA	5	5	0	0.008
Test (All)	Spearman	Seq+ATAC-seq	Seq+ATAC-seq+Trans-located_RNA	5	5	2	0.032
Test (All)	MSE	Seq+Random	Seq	5	5	17	0.421
Test (All)	MSE	Seq+Random	Seq+Steady_State_RNA	5	5	25	0.008
Test (All)	MSE	Seq+Random	Seq+Nascent_RNA	5	5	25	0.008
Test (All)	MSE	Seq+Random	Seq+Trans-located_RNA	5	5	25	0.008
Test (All)	MSE	Seq+Random	Seq+ATAC-seq	5	5	25	0.008
Test (All)	MSE	Seq+Random	Seq+ATAC-seq+Trans-located_RNA	5	5	25	0.008
Test (All)	MSE	Seq	Seq+Steady_State_RNA	5	5	25	0.008
Test (All)	MSE	Seq	Seq+Nascent_RNA	5	5	25	0.008
Test (All)	MSE	Seq	Seq+Trans-located_RNA	5	5	25	0.008
Test (All)	MSE	Seq	Seq+ATAC-seq	5	5	25	0.008
Test (All)	MSE	Seq	Seq+ATAC-seq+Trans-located_RNA	5	5	25	0.008
Test (All)	MSE	Seq+Steady_State_RNA	Seq+Nascent_RNA	5	5	25	0.008
Test (All)	MSE	Seq+Steady_State_RNA	Seq+Trans-located_RNA	5	5	25	0.008
Test (All)	MSE	Seq+Steady_State_RNA	Seq+ATAC-seq	5	5	25	0.008
Test (All)	MSE	Seq+Steady_State_RNA	Seq+ATAC-seq+Trans-located_RNA	5	5	25	0.008
Test (All)	MSE	Seq+Nascent_RNA	Seq+Trans-located_RNA	5	5	25	0.008
Test (All)	MSE	Seq+Nascent_RNA	Seq+ATAC-seq	5	5	25	0.008
Test (All)	MSE	Seq+Nascent_RNA	Seq+ATAC-seq+Trans-located_RNA	5	5	25	0.008
Test (All)	MSE	Seq+Trans-located_RNA	Seq+ATAC-seq	5	5	25	0.008
Test (All)	MSE	Seq+Trans-located_RNA	Seq+ATAC-seq+Trans-located_RNA	5	5	25	0.008
Test (All)	MSE	Seq+ATAC-seq	Seq+ATAC-seq+Trans-located_RNA	5	5	23	0.032
Test (Cell type difference-MSE)	Pearson	Seq+Random	Seq	5	5	20	0.151
Test (Cell type difference-MSE)	Pearson	Seq+Random	Seq+Steady_State_RNA	5	5	0	0.008
Test (Cell type difference-MSE)	Pearson	Seq+Random	Seq+Nascent_RNA	5	5	0	0.008
Test (Cell type difference-MSE)	Pearson	Seq+Random	Seq+Trans-located_RNA	5	5	0	0.008
Test (Cell type difference-MSE)	Pearson	Seq+Random	Seq+ATAC-seq	5	5	0	0.008
Test (Cell type difference-MSE)	Pearson	Seq+Random	Seq+ATAC-seq+Trans-located_RNA	5	5	0	0.008
Test (Cell type difference-MSE)	Pearson	Seq	Seq+Steady_State_RNA	5	5	0	0.008
Test (Cell type difference-MSE)	Pearson	Seq	Seq+Nascent_RNA	5	5	0	0.008
Test (Cell type difference-MSE)	Pearson	Seq	Seq+Trans-located_RNA	5	5	0	0.008
Test (Cell type difference-MSE)	Pearson	Seq	Seq+ATAC-seq	5	5	0	0.008
Test (Cell type difference-MSE)	Pearson	Seq	Seq+ATAC-seq+Trans-located_RNA	5	5	0	0.008
Test (Cell type difference-MSE)	Pearson	Seq+Steady_State_RNA	Seq+Nascent_RNA	5	5	0	0.008
Test (Cell type difference-MSE)	Pearson	Seq+Steady_State_RNA	Seq+Trans-located_RNA	5	5	0	0.008
Test (Cell type difference-MSE)	Pearson	Seq+Steady_State_RNA	Seq+ATAC-seq	5	5	0	0.008
Test (Cell type difference-MSE)	Pearson	Seq+Steady_State_RNA	Seq+ATAC-seq+Trans-located_RNA	5	5	0	0.008
Test (Cell type difference-MSE)	Pearson	Seq+Nascent_RNA	Seq+Trans-located_RNA	5	5	0	0.008
Test (Cell type difference-MSE)	Pearson	Seq+Nascent_RNA	Seq+ATAC-seq	5	5	0	0.008
Test (Cell type difference-MSE)	Pearson	Seq+Nascent_RNA	Seq+ATAC-seq+Trans-located_RNA	5	5	0	0.008
Test (Cell type difference-MSE)	Pearson	Seq+Trans-located_RNA	Seq+ATAC-seq	5	5	9	0.548
Test (Cell type difference-MSE)	Pearson	Seq+Trans-located_RNA	Seq+ATAC-seq+Trans-located_RNA	5	5	1	0.016
Test (Cell type difference-MSE)	Pearson	Seq+ATAC-seq	Seq+ATAC-seq+Trans-located_RNA	5	5	0	0.008
Test (Cell type difference-MSE)	Spearman	Seq+Random	Seq	5	5	17	0.421
Test (Cell type difference-MSE)	Spearman	Seq+Random	Seq+Steady_State_RNA	5	5	0	0.008
Test (Cell type difference-MSE)	Spearman	Seq+Random	Seq+Nascent_RNA	5	5	0	0.008
Test (Cell type difference-MSE)	Spearman	Seq+Random	Seq+Trans-located_RNA	5	5	0	0.008
Test (Cell type difference-MSE)	Spearman	Seq+Random	Seq+ATAC-seq	5	5	0	0.008
Test (Cell type difference-MSE)	Spearman	Seq+Random	Seq+ATAC-seq+Trans-located_RNA	5	5	0	0.008
Test (Cell type difference-MSE)	Spearman	Seq	Seq+Steady_State_RNA	5	5	0	0.008
Test (Cell type difference-MSE)	Spearman	Seq	Seq+Nascent_RNA	5	5	0	0.008
Test (Cell type difference-MSE)	Spearman	Seq	Seq+Trans-located_RNA	5	5	0	0.008
Test (Cell type difference-MSE)	Spearman	Seq	Seq+ATAC-seq	5	5	0	0.008
Test (Cell type difference-MSE)	Spearman	Seq	Seq+ATAC-seq+Trans-located_RNA	5	5	0	0.008
Test (Cell type difference-MSE)	Spearman	Seq+Steady_State_RNA	Seq+Nascent_RNA	5	5	0	0.008
Test (Cell type difference-MSE)	Spearman	Seq+Steady_State_RNA	Seq+Trans-located_RNA	5	5	0	0.008
Test (Cell type difference-MSE)	Spearman	Seq+Steady_State_RNA	Seq+ATAC-seq	5	5	0	0.008
Test (Cell type difference-MSE)	Spearman	Seq+Steady_State_RNA	Seq+ATAC-seq+Trans-located_RNA	5	5	0	0.008
Test (Cell type difference-MSE)	Spearman	Seq+Nascent_RNA	Seq+Trans-located_RNA	5	5	1	0.016
Test (Cell type difference-MSE)	Spearman	Seq+Nascent_RNA	Seq+ATAC-seq	5	5	0	0.008
Test (Cell type difference-MSE)	Spearman	Seq+Nascent_RNA	Seq+ATAC-seq+Trans-located_RNA	5	5	0	0.008
Test (Cell type difference-MSE)	Spearman	Seq+Trans-located_RNA	Seq+ATAC-seq	5	5	3	0.056
Test (Cell type difference-MSE)	Spearman	Seq+Trans-located_RNA	Seq+ATAC-seq+Trans-located_RNA	5	5	0	0.008
Test (Cell type difference-MSE)	Spearman	Seq+ATAC-seq	Seq+ATAC-seq+Trans-located_RNA	5	5	0	0.008
Test (Cell type difference-MSE)	MSE	Seq+Random	Seq	5	5	12	1
Test (Cell type difference-MSE)	MSE	Seq+Random	Seq+Steady_State_RNA	5	5	25	0.008
Test (Cell type difference-MSE)	MSE	Seq+Random	Seq+Nascent_RNA	5	5	25	0.008
Test (Cell type difference-MSE)	MSE	Seq+Random	Seq+Trans-located_RNA	5	5	25	0.008
Test (Cell type difference-MSE)	MSE	Seq+Random	Seq+ATAC-seq	5	5	25	0.008
Test (Cell type difference-MSE)	MSE	Seq+Random	Seq+ATAC-seq+Trans-located_RNA	5	5	25	0.008
Test (Cell type difference-MSE)	MSE	Seq	Seq+Steady_State_RNA	5	5	25	0.008
Test (Cell type difference-MSE)	MSE	Seq	Seq+Nascent_RNA	5	5	25	0.008
Test (Cell type difference-MSE)	MSE	Seq	Seq+Trans-located_RNA	5	5	25	0.008
Test (Cell type difference-MSE)	MSE	Seq	Seq+ATAC-seq	5	5	25	0.008
Test (Cell type difference-MSE)	MSE	Seq	Seq+ATAC-seq+Trans-located_RNA	5	5	25	0.008
Test (Cell type difference-MSE)	MSE	Seq+Steady_State_RNA	Seq+Nascent_RNA	5	5	25	0.008
Test (Cell type difference-MSE)	MSE	Seq+Steady_State_RNA	Seq+Trans-located_RNA	5	5	25	0.008
Test (Cell type difference-MSE)	MSE	Seq+Steady_State_RNA	Seq+ATAC-seq	5	5	25	0.008
Test (Cell type difference-MSE)	MSE	Seq+Steady_State_RNA	Seq+ATAC-seq+Trans-located_RNA	5	5	25	0.008
Test (Cell type difference-MSE)	MSE	Seq+Nascent_RNA	Seq+Trans-located_RNA	5	5	25	0.008
Test (Cell type difference-MSE)	MSE	Seq+Nascent_RNA	Seq+ATAC-seq	5	5	24	0.016
Test (Cell type difference-MSE)	MSE	Seq+Nascent_RNA	Seq+ATAC-seq+Trans-located_RNA	5	5	25	0.008
Test (Cell type difference-MSE)	MSE	Seq+Trans-located_RNA	Seq+ATAC-seq	5	5	18.5	0.31
Test (Cell type difference-MSE)	MSE	Seq+Trans-located_RNA	Seq+ATAC-seq+Trans-located_RNA	5	5	25	0.008
Test (Cell type difference-MSE)	MSE	Seq+ATAC-seq	Seq+ATAC-seq+Trans-located_RNA	5	5	25	0.008
Test (Cell type difference-MSE; Same Compartment)	Pearson	Seq+Random	Seq	5	5	13	1
Test (Cell type difference-MSE; Same Compartment)	Pearson	Seq+Random	Seq+Steady_State_RNA	5	5	0	0.008
Test (Cell type difference-MSE; Same Compartment)	Pearson	Seq+Random	Seq+Nascent_RNA	5	5	0	0.008
Test (Cell type difference-MSE; Same Compartment)	Pearson	Seq+Random	Seq+Trans-located_RNA	5	5	0	0.008
Test (Cell type difference-MSE; Same Compartment)	Pearson	Seq+Random	Seq+ATAC-seq	5	5	0	0.008
Test (Cell type difference-MSE; Same Compartment)	Pearson	Seq+Random	Seq+ATAC-seq+Trans-located_RNA	5	5	0	0.008
Test (Cell type difference-MSE; Same Compartment)	Pearson	Seq	Seq+Steady_State_RNA	5	5	0	0.008
Test (Cell type difference-MSE; Same Compartment)	Pearson	Seq	Seq+Nascent_RNA	5	5	0	0.008
Test (Cell type difference-MSE; Same Compartment)	Pearson	Seq	Seq+Trans-located_RNA	5	5	0	0.008
Test (Cell type difference-MSE; Same Compartment)	Pearson	Seq	Seq+ATAC-seq	5	5	0	0.008
Test (Cell type difference-MSE; Same Compartment)	Pearson	Seq	Seq+ATAC-seq+Trans-located_RNA	5	5	0	0.008
Test (Cell type difference-MSE; Same Compartment)	Pearson	Seq+Steady_State_RNA	Seq+Nascent_RNA	5	5	0	0.008
Test (Cell type difference-MSE; Same Compartment)	Pearson	Seq+Steady_State_RNA	Seq+Trans-located_RNA	5	5	1	0.016
Test (Cell type difference-MSE; Same Compartment)	Pearson	Seq+Steady_State_RNA	Seq+ATAC-seq	5	5	0	0.008
Test (Cell type difference-MSE; Same Compartment)	Pearson	Seq+Steady_State_RNA	Seq+ATAC-seq+Trans-located_RNA	5	5	0	0.008
Test (Cell type difference-MSE; Same Compartment)	Pearson	Seq+Nascent_RNA	Seq+Trans-located_RNA	5	5	15	0.69
Test (Cell type difference-MSE; Same Compartment)	Pearson	Seq+Nascent_RNA	Seq+ATAC-seq	5	5	4	0.095
Test (Cell type difference-MSE; Same Compartment)	Pearson	Seq+Nascent_RNA	Seq+ATAC-seq+Trans-located_RNA	5	5	2	0.032
Test (Cell type difference-MSE; Same Compartment)	Pearson	Seq+Trans-located_RNA	Seq+ATAC-seq	5	5	2	0.032
Test (Cell type difference-MSE; Same Compartment)	Pearson	Seq+Trans-located_RNA	Seq+ATAC-seq+Trans-located_RNA	5	5	3	0.056
Test (Cell type difference-MSE; Same Compartment)	Pearson	Seq+ATAC-seq	Seq+ATAC-seq+Trans-located_RNA	5	5	10	0.69
Test (Cell type difference-MSE; Same Compartment)	Spearman	Seq+Random	Seq	5	5	17	0.421
Test (Cell type difference-MSE; Same Compartment)	Spearman	Seq+Random	Seq+Steady_State_RNA	5	5	0	0.008
Test (Cell type difference-MSE; Same Compartment)	Spearman	Seq+Random	Seq+Nascent_RNA	5	5	0	0.008
Test (Cell type difference-MSE; Same Compartment)	Spearman	Seq+Random	Seq+Trans-located_RNA	5	5	0	0.008
Test (Cell type difference-MSE; Same Compartment)	Spearman	Seq+Random	Seq+ATAC-seq	5	5	0	0.008
Test (Cell type difference-MSE; Same Compartment)	Spearman	Seq+Random	Seq+ATAC-seq+Trans-located_RNA	5	5	0	0.008
Test (Cell type difference-MSE; Same Compartment)	Spearman	Seq	Seq+Steady_State_RNA	5	5	0	0.008
Test (Cell type difference-MSE; Same Compartment)	Spearman	Seq	Seq+Nascent_RNA	5	5	0	0.008
Test (Cell type difference-MSE; Same Compartment)	Spearman	Seq	Seq+Trans-located_RNA	5	5	0	0.008
Test (Cell type difference-MSE; Same Compartment)	Spearman	Seq	Seq+ATAC-seq	5	5	0	0.008
Test (Cell type difference-MSE; Same Compartment)	Spearman	Seq	Seq+ATAC-seq+Trans-located_RNA	5	5	0	0.008
Test (Cell type difference-MSE; Same Compartment)	Spearman	Seq+Steady_State_RNA	Seq+Nascent_RNA	5	5	1	0.016
Test (Cell type difference-MSE; Same Compartment)	Spearman	Seq+Steady_State_RNA	Seq+Trans-located_RNA	5	5	5	0.151
Test (Cell type difference-MSE; Same Compartment)	Spearman	Seq+Steady_State_RNA	Seq+ATAC-seq	5	5	0	0.008
Test (Cell type difference-MSE; Same Compartment)	Spearman	Seq+Steady_State_RNA	Seq+ATAC-seq+Trans-located_RNA	5	5	0	0.008
Test (Cell type difference-MSE; Same Compartment)	Spearman	Seq+Nascent_RNA	Seq+Trans-located_RNA	5	5	18	0.31
Test (Cell type difference-MSE; Same Compartment)	Spearman	Seq+Nascent_RNA	Seq+ATAC-seq	5	5	2	0.032
Test (Cell type difference-MSE; Same Compartment)	Spearman	Seq+Nascent_RNA	Seq+ATAC-seq+Trans-located_RNA	5	5	1	0.016
Test (Cell type difference-MSE; Same Compartment)	Spearman	Seq+Trans-located_RNA	Seq+ATAC-seq	5	5	1	0.016
Test (Cell type difference-MSE; Same Compartment)	Spearman	Seq+Trans-located_RNA	Seq+ATAC-seq+Trans-located_RNA	5	5	1	0.016
Test (Cell type difference-MSE; Same Compartment)	Spearman	Seq+ATAC-seq	Seq+ATAC-seq+Trans-located_RNA	5	5	8	0.421
Test (Cell type difference-MSE; Same Compartment)	MSE	Seq+Random	Seq	5	5	14	0.841
Test (Cell type difference-MSE; Same Compartment)	MSE	Seq+Random	Seq+Steady_State_RNA	5	5	25	0.008
Test (Cell type difference-MSE; Same Compartment)	MSE	Seq+Random	Seq+Nascent_RNA	5	5	25	0.008
Test (Cell type difference-MSE; Same Compartment)	MSE	Seq+Random	Seq+Trans-located_RNA	5	5	25	0.008
Test (Cell type difference-MSE; Same Compartment)	MSE	Seq+Random	Seq+ATAC-seq	5	5	25	0.008
Test (Cell type difference-MSE; Same Compartment)	MSE	Seq+Random	Seq+ATAC-seq+Trans-located_RNA	5	5	25	0.008
Test (Cell type difference-MSE; Same Compartment)	MSE	Seq	Seq+Steady_State_RNA	5	5	25	0.008
Test (Cell type difference-MSE; Same Compartment)	MSE	Seq	Seq+Nascent_RNA	5	5	25	0.008
Test (Cell type difference-MSE; Same Compartment)	MSE	Seq	Seq+Trans-located_RNA	5	5	25	0.008
Test (Cell type difference-MSE; Same Compartment)	MSE	Seq	Seq+ATAC-seq	5	5	25	0.008
Test (Cell type difference-MSE; Same Compartment)	MSE	Seq	Seq+ATAC-seq+Trans-located_RNA	5	5	25	0.008
Test (Cell type difference-MSE; Same Compartment)	MSE	Seq+Steady_State_RNA	Seq+Nascent_RNA	5	5	25	0.008
Test (Cell type difference-MSE; Same Compartment)	MSE	Seq+Steady_State_RNA	Seq+Trans-located_RNA	5	5	24	0.016
Test (Cell type difference-MSE; Same Compartment)	MSE	Seq+Steady_State_RNA	Seq+ATAC-seq	5	5	25	0.008
Test (Cell type difference-MSE; Same Compartment)	MSE	Seq+Steady_State_RNA	Seq+ATAC-seq+Trans-located_RNA	5	5	25	0.008
Test (Cell type difference-MSE; Same Compartment)	MSE	Seq+Nascent_RNA	Seq+Trans-located_RNA	5	5	8	0.421
Test (Cell type difference-MSE; Same Compartment)	MSE	Seq+Nascent_RNA	Seq+ATAC-seq	5	5	21	0.095
Test (Cell type difference-MSE; Same Compartment)	MSE	Seq+Nascent_RNA	Seq+ATAC-seq+Trans-located_RNA	5	5	24	0.016
Test (Cell type difference-MSE; Same Compartment)	MSE	Seq+Trans-located_RNA	Seq+ATAC-seq	5	5	23	0.032
Test (Cell type difference-MSE; Same Compartment)	MSE	Seq+Trans-located_RNA	Seq+ATAC-seq+Trans-located_RNA	5	5	23	0.032
Test (Cell type difference-MSE; Same Compartment)	MSE	Seq+ATAC-seq	Seq+ATAC-seq+Trans-located_RNA	5	5	14	0.841
Test (Cell type difference-MSE; AtoB)	Pearson	Seq+Random	Seq	5	5	18	0.31
Test (Cell type difference-MSE; AtoB)	Pearson	Seq+Random	Seq+Steady_State_RNA	5	5	0	0.008
Test (Cell type difference-MSE; AtoB)	Pearson	Seq+Random	Seq+Nascent_RNA	5	5	0	0.008
Test (Cell type difference-MSE; AtoB)	Pearson	Seq+Random	Seq+Trans-located_RNA	5	5	0	0.008
Test (Cell type difference-MSE; AtoB)	Pearson	Seq+Random	Seq+ATAC-seq	5	5	0	0.008
Test (Cell type difference-MSE; AtoB)	Pearson	Seq+Random	Seq+ATAC-seq+Trans-located_RNA	5	5	0	0.008
Test (Cell type difference-MSE; AtoB)	Pearson	Seq	Seq+Steady_State_RNA	5	5	0	0.008
Test (Cell type difference-MSE; AtoB)	Pearson	Seq	Seq+Nascent_RNA	5	5	0	0.008
Test (Cell type difference-MSE; AtoB)	Pearson	Seq	Seq+Trans-located_RNA	5	5	0	0.008
Test (Cell type difference-MSE; AtoB)	Pearson	Seq	Seq+ATAC-seq	5	5	0	0.008
Test (Cell type difference-MSE; AtoB)	Pearson	Seq	Seq+ATAC-seq+Trans-located_RNA	5	5	0	0.008
Test (Cell type difference-MSE; AtoB)	Pearson	Seq+Steady_State_RNA	Seq+Nascent_RNA	5	5	0	0.008
Test (Cell type difference-MSE; AtoB)	Pearson	Seq+Steady_State_RNA	Seq+Trans-located_RNA	5	5	0	0.008
Test (Cell type difference-MSE; AtoB)	Pearson	Seq+Steady_State_RNA	Seq+ATAC-seq	5	5	0	0.008
Test (Cell type difference-MSE; AtoB)	Pearson	Seq+Steady_State_RNA	Seq+ATAC-seq+Trans-located_RNA	5	5	0	0.008
Test (Cell type difference-MSE; AtoB)	Pearson	Seq+Nascent_RNA	Seq+Trans-located_RNA	5	5	1	0.016
Test (Cell type difference-MSE; AtoB)	Pearson	Seq+Nascent_RNA	Seq+ATAC-seq	5	5	0	0.008
Test (Cell type difference-MSE; AtoB)	Pearson	Seq+Nascent_RNA	Seq+ATAC-seq+Trans-located_RNA	5	5	0	0.008
Test (Cell type difference-MSE; AtoB)	Pearson	Seq+Trans-located_RNA	Seq+ATAC-seq	5	5	5	0.151
Test (Cell type difference-MSE; AtoB)	Pearson	Seq+Trans-located_RNA	Seq+ATAC-seq+Trans-located_RNA	5	5	0	0.008
Test (Cell type difference-MSE; AtoB)	Pearson	Seq+ATAC-seq	Seq+ATAC-seq+Trans-located_RNA	5	5	2	0.032
Test (Cell type difference-MSE; AtoB)	Spearman	Seq+Random	Seq	5	5	15	0.69
Test (Cell type difference-MSE; AtoB)	Spearman	Seq+Random	Seq+Steady_State_RNA	5	5	0	0.008
Test (Cell type difference-MSE; AtoB)	Spearman	Seq+Random	Seq+Nascent_RNA	5	5	0	0.008
Test (Cell type difference-MSE; AtoB)	Spearman	Seq+Random	Seq+Trans-located_RNA	5	5	0	0.008
Test (Cell type difference-MSE; AtoB)	Spearman	Seq+Random	Seq+ATAC-seq	5	5	0	0.008
Test (Cell type difference-MSE; AtoB)	Spearman	Seq+Random	Seq+ATAC-seq+Trans-located_RNA	5	5	0	0.008
Test (Cell type difference-MSE; AtoB)	Spearman	Seq	Seq+Steady_State_RNA	5	5	0	0.008
Test (Cell type difference-MSE; AtoB)	Spearman	Seq	Seq+Nascent_RNA	5	5	0	0.008
Test (Cell type difference-MSE; AtoB)	Spearman	Seq	Seq+Trans-located_RNA	5	5	0	0.008
Test (Cell type difference-MSE; AtoB)	Spearman	Seq	Seq+ATAC-seq	5	5	0	0.008
Test (Cell type difference-MSE; AtoB)	Spearman	Seq	Seq+ATAC-seq+Trans-located_RNA	5	5	0	0.008
Test (Cell type difference-MSE; AtoB)	Spearman	Seq+Steady_State_RNA	Seq+Nascent_RNA	5	5	0	0.008
Test (Cell type difference-MSE; AtoB)	Spearman	Seq+Steady_State_RNA	Seq+Trans-located_RNA	5	5	0	0.008
Test (Cell type difference-MSE; AtoB)	Spearman	Seq+Steady_State_RNA	Seq+ATAC-seq	5	5	0	0.008
Test (Cell type difference-MSE; AtoB)	Spearman	Seq+Steady_State_RNA	Seq+ATAC-seq+Trans-located_RNA	5	5	0	0.008
Test (Cell type difference-MSE; AtoB)	Spearman	Seq+Nascent_RNA	Seq+Trans-located_RNA	5	5	1	0.016
Test (Cell type difference-MSE; AtoB)	Spearman	Seq+Nascent_RNA	Seq+ATAC-seq	5	5	0	0.008
Test (Cell type difference-MSE; AtoB)	Spearman	Seq+Nascent_RNA	Seq+ATAC-seq+Trans-located_RNA	5	5	0	0.008
Test (Cell type difference-MSE; AtoB)	Spearman	Seq+Trans-located_RNA	Seq+ATAC-seq	5	5	0	0.008
Test (Cell type difference-MSE; AtoB)	Spearman	Seq+Trans-located_RNA	Seq+ATAC-seq+Trans-located_RNA	5	5	0	0.008
Test (Cell type difference-MSE; AtoB)	Spearman	Seq+ATAC-seq	Seq+ATAC-seq+Trans-located_RNA	5	5	0	0.008
Test (Cell type difference-MSE; AtoB)	MSE	Seq+Random	Seq	5	5	11	0.841
Test (Cell type difference-MSE; AtoB)	MSE	Seq+Random	Seq+Steady_State_RNA	5	5	25	0.008
Test (Cell type difference-MSE; AtoB)	MSE	Seq+Random	Seq+Nascent_RNA	5	5	25	0.008
Test (Cell type difference-MSE; AtoB)	MSE	Seq+Random	Seq+Trans-located_RNA	5	5	25	0.008
Test (Cell type difference-MSE; AtoB)	MSE	Seq+Random	Seq+ATAC-seq	5	5	25	0.008
Test (Cell type difference-MSE; AtoB)	MSE	Seq+Random	Seq+ATAC-seq+Trans-located_RNA	5	5	25	0.008
Test (Cell type difference-MSE; AtoB)	MSE	Seq	Seq+Steady_State_RNA	5	5	25	0.008
Test (Cell type difference-MSE; AtoB)	MSE	Seq	Seq+Nascent_RNA	5	5	25	0.008
Test (Cell type difference-MSE; AtoB)	MSE	Seq	Seq+Trans-located_RNA	5	5	25	0.008
Test (Cell type difference-MSE; AtoB)	MSE	Seq	Seq+ATAC-seq	5	5	25	0.008
Test (Cell type difference-MSE; AtoB)	MSE	Seq	Seq+ATAC-seq+Trans-located_RNA	5	5	25	0.008
Test (Cell type difference-MSE; AtoB)	MSE	Seq+Steady_State_RNA	Seq+Nascent_RNA	5	5	25	0.008
Test (Cell type difference-MSE; AtoB)	MSE	Seq+Steady_State_RNA	Seq+Trans-located_RNA	5	5	25	0.008
Test (Cell type difference-MSE; AtoB)	MSE	Seq+Steady_State_RNA	Seq+ATAC-seq	5	5	25	0.008
Test (Cell type difference-MSE; AtoB)	MSE	Seq+Steady_State_RNA	Seq+ATAC-seq+Trans-located_RNA	5	5	25	0.008
Test (Cell type difference-MSE; AtoB)	MSE	Seq+Nascent_RNA	Seq+Trans-located_RNA	5	5	24	0.016
Test (Cell type difference-MSE; AtoB)	MSE	Seq+Nascent_RNA	Seq+ATAC-seq	5	5	24	0.016
Test (Cell type difference-MSE; AtoB)	MSE	Seq+Nascent_RNA	Seq+ATAC-seq+Trans-located_RNA	5	5	25	0.008
Test (Cell type difference-MSE; AtoB)	MSE	Seq+Trans-located_RNA	Seq+ATAC-seq	5	5	15	0.69
Test (Cell type difference-MSE; AtoB)	MSE	Seq+Trans-located_RNA	Seq+ATAC-seq+Trans-located_RNA	5	5	25	0.008
Test (Cell type difference-MSE; AtoB)	MSE	Seq+ATAC-seq	Seq+ATAC-seq+Trans-located_RNA	5	5	23	0.032
Test (Cell type difference-MSE; BtoA)	Pearson	Seq+Random	Seq	5	5	13	1
Test (Cell type difference-MSE; BtoA)	Pearson	Seq+Random	Seq+Steady_State_RNA	5	5	3	0.056
Test (Cell type difference-MSE; BtoA)	Pearson	Seq+Random	Seq+Nascent_RNA	5	5	0	0.008
Test (Cell type difference-MSE; BtoA)	Pearson	Seq+Random	Seq+Trans-located_RNA	5	5	0	0.008
Test (Cell type difference-MSE; BtoA)	Pearson	Seq+Random	Seq+ATAC-seq	5	5	0	0.008
Test (Cell type difference-MSE; BtoA)	Pearson	Seq+Random	Seq+ATAC-seq+Trans-located_RNA	5	5	0	0.008
Test (Cell type difference-MSE; BtoA)	Pearson	Seq	Seq+Steady_State_RNA	5	5	2	0.032
Test (Cell type difference-MSE; BtoA)	Pearson	Seq	Seq+Nascent_RNA	5	5	0	0.008
Test (Cell type difference-MSE; BtoA)	Pearson	Seq	Seq+Trans-located_RNA	5	5	0	0.008
Test (Cell type difference-MSE; BtoA)	Pearson	Seq	Seq+ATAC-seq	5	5	0	0.008
Test (Cell type difference-MSE; BtoA)	Pearson	Seq	Seq+ATAC-seq+Trans-located_RNA	5	5	0	0.008
Test (Cell type difference-MSE; BtoA)	Pearson	Seq+Steady_State_RNA	Seq+Nascent_RNA	5	5	0	0.008
Test (Cell type difference-MSE; BtoA)	Pearson	Seq+Steady_State_RNA	Seq+Trans-located_RNA	5	5	0	0.008
Test (Cell type difference-MSE; BtoA)	Pearson	Seq+Steady_State_RNA	Seq+ATAC-seq	5	5	0	0.008
Test (Cell type difference-MSE; BtoA)	Pearson	Seq+Steady_State_RNA	Seq+ATAC-seq+Trans-located_RNA	5	5	0	0.008
Test (Cell type difference-MSE; BtoA)	Pearson	Seq+Nascent_RNA	Seq+Trans-located_RNA	5	5	0	0.008
Test (Cell type difference-MSE; BtoA)	Pearson	Seq+Nascent_RNA	Seq+ATAC-seq	5	5	4	0.095
Test (Cell type difference-MSE; BtoA)	Pearson	Seq+Nascent_RNA	Seq+ATAC-seq+Trans-located_RNA	5	5	0	0.008
Test (Cell type difference-MSE; BtoA)	Pearson	Seq+Trans-located_RNA	Seq+ATAC-seq	5	5	25	0.008
Test (Cell type difference-MSE; BtoA)	Pearson	Seq+Trans-located_RNA	Seq+ATAC-seq+Trans-located_RNA	5	5	3	0.056
Test (Cell type difference-MSE; BtoA)	Pearson	Seq+ATAC-seq	Seq+ATAC-seq+Trans-located_RNA	5	5	0	0.008
Test (Cell type difference-MSE; BtoA)	Spearman	Seq+Random	Seq	5	5	15	0.69
Test (Cell type difference-MSE; BtoA)	Spearman	Seq+Random	Seq+Steady_State_RNA	5	5	2	0.032
Test (Cell type difference-MSE; BtoA)	Spearman	Seq+Random	Seq+Nascent_RNA	5	5	0	0.008
Test (Cell type difference-MSE; BtoA)	Spearman	Seq+Random	Seq+Trans-located_RNA	5	5	0	0.008
Test (Cell type difference-MSE; BtoA)	Spearman	Seq+Random	Seq+ATAC-seq	5	5	0	0.008
Test (Cell type difference-MSE; BtoA)	Spearman	Seq+Random	Seq+ATAC-seq+Trans-located_RNA	5	5	0	0.008
Test (Cell type difference-MSE; BtoA)	Spearman	Seq	Seq+Steady_State_RNA	5	5	1	0.016
Test (Cell type difference-MSE; BtoA)	Spearman	Seq	Seq+Nascent_RNA	5	5	0	0.008
Test (Cell type difference-MSE; BtoA)	Spearman	Seq	Seq+Trans-located_RNA	5	5	0	0.008
Test (Cell type difference-MSE; BtoA)	Spearman	Seq	Seq+ATAC-seq	5	5	0	0.008
Test (Cell type difference-MSE; BtoA)	Spearman	Seq	Seq+ATAC-seq+Trans-located_RNA	5	5	0	0.008
Test (Cell type difference-MSE; BtoA)	Spearman	Seq+Steady_State_RNA	Seq+Nascent_RNA	5	5	0	0.008
Test (Cell type difference-MSE; BtoA)	Spearman	Seq+Steady_State_RNA	Seq+Trans-located_RNA	5	5	0	0.008
Test (Cell type difference-MSE; BtoA)	Spearman	Seq+Steady_State_RNA	Seq+ATAC-seq	5	5	0	0.008
Test (Cell type difference-MSE; BtoA)	Spearman	Seq+Steady_State_RNA	Seq+ATAC-seq+Trans-located_RNA	5	5	0	0.008
Test (Cell type difference-MSE; BtoA)	Spearman	Seq+Nascent_RNA	Seq+Trans-located_RNA	5	5	1	0.016
Test (Cell type difference-MSE; BtoA)	Spearman	Seq+Nascent_RNA	Seq+ATAC-seq	5	5	7	0.31
Test (Cell type difference-MSE; BtoA)	Spearman	Seq+Nascent_RNA	Seq+ATAC-seq+Trans-located_RNA	5	5	0	0.008
Test (Cell type difference-MSE; BtoA)	Spearman	Seq+Trans-located_RNA	Seq+ATAC-seq	5	5	24	0.016
Test (Cell type difference-MSE; BtoA)	Spearman	Seq+Trans-located_RNA	Seq+ATAC-seq+Trans-located_RNA	5	5	3	0.056
Test (Cell type difference-MSE; BtoA)	Spearman	Seq+ATAC-seq	Seq+ATAC-seq+Trans-located_RNA	5	5	0	0.008
Test (Cell type difference-MSE; BtoA)	MSE	Seq+Random	Seq	5	5	14	0.841
Test (Cell type difference-MSE; BtoA)	MSE	Seq+Random	Seq+Steady_State_RNA	5	5	23	0.032
Test (Cell type difference-MSE; BtoA)	MSE	Seq+Random	Seq+Nascent_RNA	5	5	25	0.008
Test (Cell type difference-MSE; BtoA)	MSE	Seq+Random	Seq+Trans-located_RNA	5	5	25	0.008
Test (Cell type difference-MSE; BtoA)	MSE	Seq+Random	Seq+ATAC-seq	5	5	25	0.008
Test (Cell type difference-MSE; BtoA)	MSE	Seq+Random	Seq+ATAC-seq+Trans-located_RNA	5	5	25	0.008
Test (Cell type difference-MSE; BtoA)	MSE	Seq	Seq+Steady_State_RNA	5	5	22	0.056
Test (Cell type difference-MSE; BtoA)	MSE	Seq	Seq+Nascent_RNA	5	5	25	0.008
Test (Cell type difference-MSE; BtoA)	MSE	Seq	Seq+Trans-located_RNA	5	5	25	0.008
Test (Cell type difference-MSE; BtoA)	MSE	Seq	Seq+ATAC-seq	5	5	25	0.008
Test (Cell type difference-MSE; BtoA)	MSE	Seq	Seq+ATAC-seq+Trans-located_RNA	5	5	25	0.008
Test (Cell type difference-MSE; BtoA)	MSE	Seq+Steady_State_RNA	Seq+Nascent_RNA	5	5	25	0.008
Test (Cell type difference-MSE; BtoA)	MSE	Seq+Steady_State_RNA	Seq+Trans-located_RNA	5	5	25	0.008
Test (Cell type difference-MSE; BtoA)	MSE	Seq+Steady_State_RNA	Seq+ATAC-seq	5	5	25	0.008
Test (Cell type difference-MSE; BtoA)	MSE	Seq+Steady_State_RNA	Seq+ATAC-seq+Trans-located_RNA	5	5	25	0.008
Test (Cell type difference-MSE; BtoA)	MSE	Seq+Nascent_RNA	Seq+Trans-located_RNA	5	5	25	0.008
Test (Cell type difference-MSE; BtoA)	MSE	Seq+Nascent_RNA	Seq+ATAC-seq	5	5	24	0.016
Test (Cell type difference-MSE; BtoA)	MSE	Seq+Nascent_RNA	Seq+ATAC-seq+Trans-located_RNA	5	5	25	0.008
Test (Cell type difference-MSE; BtoA)	MSE	Seq+Trans-located_RNA	Seq+ATAC-seq	5	5	0	0.008
Test (Cell type difference-MSE; BtoA)	MSE	Seq+Trans-located_RNA	Seq+ATAC-seq+Trans-located_RNA	5	5	23	0.032
Test (Cell type difference-MSE; BtoA)	MSE	Seq+ATAC-seq	Seq+ATAC-seq+Trans-located_RNA	5	5	25	0.008
Test (Cell type difference)	Pearson	Seq+Random	Seq	5	5	16	0.548
Test (Cell type difference)	Pearson	Seq+Random	Seq+Steady_State_RNA	5	5	0	0.008
Test (Cell type difference)	Pearson	Seq+Random	Seq+Nascent_RNA	5	5	0	0.008
Test (Cell type difference)	Pearson	Seq+Random	Seq+Trans-located_RNA	5	5	0	0.008
Test (Cell type difference)	Pearson	Seq+Random	Seq+ATAC-seq	5	5	0	0.008
Test (Cell type difference)	Pearson	Seq+Random	Seq+ATAC-seq+Trans-located_RNA	5	5	0	0.008
Test (Cell type difference)	Pearson	Seq	Seq+Steady_State_RNA	5	5	0	0.008
Test (Cell type difference)	Pearson	Seq	Seq+Nascent_RNA	5	5	0	0.008
Test (Cell type difference)	Pearson	Seq	Seq+Trans-located_RNA	5	5	0	0.008
Test (Cell type difference)	Pearson	Seq	Seq+ATAC-seq	5	5	0	0.008
Test (Cell type difference)	Pearson	Seq	Seq+ATAC-seq+Trans-located_RNA	5	5	0	0.008
Test (Cell type difference)	Pearson	Seq+Steady_State_RNA	Seq+Nascent_RNA	5	5	0	0.008
Test (Cell type difference)	Pearson	Seq+Steady_State_RNA	Seq+Trans-located_RNA	5	5	0	0.008
Test (Cell type difference)	Pearson	Seq+Steady_State_RNA	Seq+ATAC-seq	5	5	0	0.008
Test (Cell type difference)	Pearson	Seq+Steady_State_RNA	Seq+ATAC-seq+Trans-located_RNA	5	5	0	0.008
Test (Cell type difference)	Pearson	Seq+Nascent_RNA	Seq+Trans-located_RNA	5	5	0	0.008
Test (Cell type difference)	Pearson	Seq+Nascent_RNA	Seq+ATAC-seq	5	5	0	0.008
Test (Cell type difference)	Pearson	Seq+Nascent_RNA	Seq+ATAC-seq+Trans-located_RNA	5	5	0	0.008
Test (Cell type difference)	Pearson	Seq+Trans-located_RNA	Seq+ATAC-seq	5	5	1	0.016
Test (Cell type difference)	Pearson	Seq+Trans-located_RNA	Seq+ATAC-seq+Trans-located_RNA	5	5	0	0.008
Test (Cell type difference)	Pearson	Seq+ATAC-seq	Seq+ATAC-seq+Trans-located_RNA	5	5	1	0.016
Test (Cell type difference)	Spearman	Seq+Random	Seq	5	5	12	1
Test (Cell type difference)	Spearman	Seq+Random	Seq+Steady_State_RNA	5	5	0	0.008
Test (Cell type difference)	Spearman	Seq+Random	Seq+Nascent_RNA	5	5	0	0.008
Test (Cell type difference)	Spearman	Seq+Random	Seq+Trans-located_RNA	5	5	0	0.008
Test (Cell type difference)	Spearman	Seq+Random	Seq+ATAC-seq	5	5	0	0.008
Test (Cell type difference)	Spearman	Seq+Random	Seq+ATAC-seq+Trans-located_RNA	5	5	0	0.008
Test (Cell type difference)	Spearman	Seq	Seq+Steady_State_RNA	5	5	0	0.008
Test (Cell type difference)	Spearman	Seq	Seq+Nascent_RNA	5	5	0	0.008
Test (Cell type difference)	Spearman	Seq	Seq+Trans-located_RNA	5	5	0	0.008
Test (Cell type difference)	Spearman	Seq	Seq+ATAC-seq	5	5	0	0.008
Test (Cell type difference)	Spearman	Seq	Seq+ATAC-seq+Trans-located_RNA	5	5	0	0.008
Test (Cell type difference)	Spearman	Seq+Steady_State_RNA	Seq+Nascent_RNA	5	5	0	0.008
Test (Cell type difference)	Spearman	Seq+Steady_State_RNA	Seq+Trans-located_RNA	5	5	0	0.008
Test (Cell type difference)	Spearman	Seq+Steady_State_RNA	Seq+ATAC-seq	5	5	0	0.008
Test (Cell type difference)	Spearman	Seq+Steady_State_RNA	Seq+ATAC-seq+Trans-located_RNA	5	5	0	0.008
Test (Cell type difference)	Spearman	Seq+Nascent_RNA	Seq+Trans-located_RNA	5	5	0	0.008
Test (Cell type difference)	Spearman	Seq+Nascent_RNA	Seq+ATAC-seq	5	5	0	0.008
Test (Cell type difference)	Spearman	Seq+Nascent_RNA	Seq+ATAC-seq+Trans-located_RNA	5	5	0	0.008
Test (Cell type difference)	Spearman	Seq+Trans-located_RNA	Seq+ATAC-seq	5	5	0	0.008
Test (Cell type difference)	Spearman	Seq+Trans-located_RNA	Seq+ATAC-seq+Trans-located_RNA	5	5	0	0.008
Test (Cell type difference)	Spearman	Seq+ATAC-seq	Seq+ATAC-seq+Trans-located_RNA	5	5	7	0.31
Test (Cell type difference)	MSE	Seq+Random	Seq	5	5	13	1
Test (Cell type difference)	MSE	Seq+Random	Seq+Steady_State_RNA	5	5	25	0.008
Test (Cell type difference)	MSE	Seq+Random	Seq+Nascent_RNA	5	5	25	0.008
Test (Cell type difference)	MSE	Seq+Random	Seq+Trans-located_RNA	5	5	25	0.008
Test (Cell type difference)	MSE	Seq+Random	Seq+ATAC-seq	5	5	25	0.008
Test (Cell type difference)	MSE	Seq+Random	Seq+ATAC-seq+Trans-located_RNA	5	5	25	0.008
Test (Cell type difference)	MSE	Seq	Seq+Steady_State_RNA	5	5	25	0.008
Test (Cell type difference)	MSE	Seq	Seq+Nascent_RNA	5	5	25	0.008
Test (Cell type difference)	MSE	Seq	Seq+Trans-located_RNA	5	5	25	0.008
Test (Cell type difference)	MSE	Seq	Seq+ATAC-seq	5	5	25	0.008
Test (Cell type difference)	MSE	Seq	Seq+ATAC-seq+Trans-located_RNA	5	5	25	0.008
Test (Cell type difference)	MSE	Seq+Steady_State_RNA	Seq+Nascent_RNA	5	5	25	0.008
Test (Cell type difference)	MSE	Seq+Steady_State_RNA	Seq+Trans-located_RNA	5	5	25	0.008
Test (Cell type difference)	MSE	Seq+Steady_State_RNA	Seq+ATAC-seq	5	5	25	0.008
Test (Cell type difference)	MSE	Seq+Steady_State_RNA	Seq+ATAC-seq+Trans-located_RNA	5	5	25	0.008
Test (Cell type difference)	MSE	Seq+Nascent_RNA	Seq+Trans-located_RNA	5	5	23	0.032
Test (Cell type difference)	MSE	Seq+Nascent_RNA	Seq+ATAC-seq	5	5	24.5	0.016
Test (Cell type difference)	MSE	Seq+Nascent_RNA	Seq+ATAC-seq+Trans-located_RNA	5	5	25	0.008
Test (Cell type difference)	MSE	Seq+Trans-located_RNA	Seq+ATAC-seq	5	5	20	0.151
Test (Cell type difference)	MSE	Seq+Trans-located_RNA	Seq+ATAC-seq+Trans-located_RNA	5	5	25	0.008
Test (Cell type difference)	MSE	Seq+ATAC-seq	Seq+ATAC-seq+Trans-located_RNA	5	5	21	0.095
Test (Cell type difference; Same Compartment)	Pearson	Seq+Random	Seq	5	5	6	0.222
Test (Cell type difference; Same Compartment)	Pearson	Seq+Random	Seq+Steady_State_RNA	5	5	0	0.008
Test (Cell type difference; Same Compartment)	Pearson	Seq+Random	Seq+Nascent_RNA	5	5	0	0.008
Test (Cell type difference; Same Compartment)	Pearson	Seq+Random	Seq+Trans-located_RNA	5	5	0	0.008
Test (Cell type difference; Same Compartment)	Pearson	Seq+Random	Seq+ATAC-seq	5	5	0	0.008
Test (Cell type difference; Same Compartment)	Pearson	Seq+Random	Seq+ATAC-seq+Trans-located_RNA	5	5	0	0.008
Test (Cell type difference; Same Compartment)	Pearson	Seq	Seq+Steady_State_RNA	5	5	0	0.008
Test (Cell type difference; Same Compartment)	Pearson	Seq	Seq+Nascent_RNA	5	5	0	0.008
Test (Cell type difference; Same Compartment)	Pearson	Seq	Seq+Trans-located_RNA	5	5	0	0.008
Test (Cell type difference; Same Compartment)	Pearson	Seq	Seq+ATAC-seq	5	5	0	0.008
Test (Cell type difference; Same Compartment)	Pearson	Seq	Seq+ATAC-seq+Trans-located_RNA	5	5	0	0.008
Test (Cell type difference; Same Compartment)	Pearson	Seq+Steady_State_RNA	Seq+Nascent_RNA	5	5	0	0.008
Test (Cell type difference; Same Compartment)	Pearson	Seq+Steady_State_RNA	Seq+Trans-located_RNA	5	5	0	0.008
Test (Cell type difference; Same Compartment)	Pearson	Seq+Steady_State_RNA	Seq+ATAC-seq	5	5	0	0.008
Test (Cell type difference; Same Compartment)	Pearson	Seq+Steady_State_RNA	Seq+ATAC-seq+Trans-located_RNA	5	5	0	0.008
Test (Cell type difference; Same Compartment)	Pearson	Seq+Nascent_RNA	Seq+Trans-located_RNA	5	5	2	0.032
Test (Cell type difference; Same Compartment)	Pearson	Seq+Nascent_RNA	Seq+ATAC-seq	5	5	0	0.008
Test (Cell type difference; Same Compartment)	Pearson	Seq+Nascent_RNA	Seq+ATAC-seq+Trans-located_RNA	5	5	0	0.008
Test (Cell type difference; Same Compartment)	Pearson	Seq+Trans-located_RNA	Seq+ATAC-seq	5	5	0	0.008
Test (Cell type difference; Same Compartment)	Pearson	Seq+Trans-located_RNA	Seq+ATAC-seq+Trans-located_RNA	5	5	0	0.008
Test (Cell type difference; Same Compartment)	Pearson	Seq+ATAC-seq	Seq+ATAC-seq+Trans-located_RNA	5	5	13	1
Test (Cell type difference; Same Compartment)	Spearman	Seq+Random	Seq	5	5	7	0.31
Test (Cell type difference; Same Compartment)	Spearman	Seq+Random	Seq+Steady_State_RNA	5	5	0	0.008
Test (Cell type difference; Same Compartment)	Spearman	Seq+Random	Seq+Nascent_RNA	5	5	0	0.008
Test (Cell type difference; Same Compartment)	Spearman	Seq+Random	Seq+Trans-located_RNA	5	5	0	0.008
Test (Cell type difference; Same Compartment)	Spearman	Seq+Random	Seq+ATAC-seq	5	5	0	0.008
Test (Cell type difference; Same Compartment)	Spearman	Seq+Random	Seq+ATAC-seq+Trans-located_RNA	5	5	0	0.008
Test (Cell type difference; Same Compartment)	Spearman	Seq	Seq+Steady_State_RNA	5	5	0	0.008
Test (Cell type difference; Same Compartment)	Spearman	Seq	Seq+Nascent_RNA	5	5	0	0.008
Test (Cell type difference; Same Compartment)	Spearman	Seq	Seq+Trans-located_RNA	5	5	0	0.008
Test (Cell type difference; Same Compartment)	Spearman	Seq	Seq+ATAC-seq	5	5	0	0.008
Test (Cell type difference; Same Compartment)	Spearman	Seq	Seq+ATAC-seq+Trans-located_RNA	5	5	0	0.008
Test (Cell type difference; Same Compartment)	Spearman	Seq+Steady_State_RNA	Seq+Nascent_RNA	5	5	0	0.008
Test (Cell type difference; Same Compartment)	Spearman	Seq+Steady_State_RNA	Seq+Trans-located_RNA	5	5	0	0.008
Test (Cell type difference; Same Compartment)	Spearman	Seq+Steady_State_RNA	Seq+ATAC-seq	5	5	0	0.008
Test (Cell type difference; Same Compartment)	Spearman	Seq+Steady_State_RNA	Seq+ATAC-seq+Trans-located_RNA	5	5	0	0.008
Test (Cell type difference; Same Compartment)	Spearman	Seq+Nascent_RNA	Seq+Trans-located_RNA	5	5	3	0.056
Test (Cell type difference; Same Compartment)	Spearman	Seq+Nascent_RNA	Seq+ATAC-seq	5	5	0	0.008
Test (Cell type difference; Same Compartment)	Spearman	Seq+Nascent_RNA	Seq+ATAC-seq+Trans-located_RNA	5	5	0	0.008
Test (Cell type difference; Same Compartment)	Spearman	Seq+Trans-located_RNA	Seq+ATAC-seq	5	5	0	0.008
Test (Cell type difference; Same Compartment)	Spearman	Seq+Trans-located_RNA	Seq+ATAC-seq+Trans-located_RNA	5	5	0	0.008
Test (Cell type difference; Same Compartment)	Spearman	Seq+ATAC-seq	Seq+ATAC-seq+Trans-located_RNA	5	5	20	0.151
Test (Cell type difference; Same Compartment)	MSE	Seq+Random	Seq	5	5	12	1
Test (Cell type difference; Same Compartment)	MSE	Seq+Random	Seq+Steady_State_RNA	5	5	25	0.008
Test (Cell type difference; Same Compartment)	MSE	Seq+Random	Seq+Nascent_RNA	5	5	25	0.008
Test (Cell type difference; Same Compartment)	MSE	Seq+Random	Seq+Trans-located_RNA	5	5	25	0.008
Test (Cell type difference; Same Compartment)	MSE	Seq+Random	Seq+ATAC-seq	5	5	25	0.008
Test (Cell type difference; Same Compartment)	MSE	Seq+Random	Seq+ATAC-seq+Trans-located_RNA	5	5	25	0.008
Test (Cell type difference; Same Compartment)	MSE	Seq	Seq+Steady_State_RNA	5	5	25	0.008
Test (Cell type difference; Same Compartment)	MSE	Seq	Seq+Nascent_RNA	5	5	25	0.008
Test (Cell type difference; Same Compartment)	MSE	Seq	Seq+Trans-located_RNA	5	5	25	0.008
Test (Cell type difference; Same Compartment)	MSE	Seq	Seq+ATAC-seq	5	5	25	0.008
Test (Cell type difference; Same Compartment)	MSE	Seq	Seq+ATAC-seq+Trans-located_RNA	5	5	25	0.008
Test (Cell type difference; Same Compartment)	MSE	Seq+Steady_State_RNA	Seq+Nascent_RNA	5	5	24	0.016
Test (Cell type difference; Same Compartment)	MSE	Seq+Steady_State_RNA	Seq+Trans-located_RNA	5	5	25	0.008
Test (Cell type difference; Same Compartment)	MSE	Seq+Steady_State_RNA	Seq+ATAC-seq	5	5	25	0.008
Test (Cell type difference; Same Compartment)	MSE	Seq+Steady_State_RNA	Seq+ATAC-seq+Trans-located_RNA	5	5	25	0.008
Test (Cell type difference; Same Compartment)	MSE	Seq+Nascent_RNA	Seq+Trans-located_RNA	5	5	16	0.548
Test (Cell type difference; Same Compartment)	MSE	Seq+Nascent_RNA	Seq+ATAC-seq	5	5	23	0.032
Test (Cell type difference; Same Compartment)	MSE	Seq+Nascent_RNA	Seq+ATAC-seq+Trans-located_RNA	5	5	25	0.008
Test (Cell type difference; Same Compartment)	MSE	Seq+Trans-located_RNA	Seq+ATAC-seq	5	5	22	0.056
Test (Cell type difference; Same Compartment)	MSE	Seq+Trans-located_RNA	Seq+ATAC-seq+Trans-located_RNA	5	5	23	0.032
Test (Cell type difference; Same Compartment)	MSE	Seq+ATAC-seq	Seq+ATAC-seq+Trans-located_RNA	5	5	14	0.841
Test (Cell type difference; AtoB)	Pearson	Seq+Random	Seq	5	5	18	0.31
Test (Cell type difference; AtoB)	Pearson	Seq+Random	Seq+Steady_State_RNA	5	5	0	0.008
Test (Cell type difference; AtoB)	Pearson	Seq+Random	Seq+Nascent_RNA	5	5	0	0.008
Test (Cell type difference; AtoB)	Pearson	Seq+Random	Seq+Trans-located_RNA	5	5	0	0.008
Test (Cell type difference; AtoB)	Pearson	Seq+Random	Seq+ATAC-seq	5	5	0	0.008
Test (Cell type difference; AtoB)	Pearson	Seq+Random	Seq+ATAC-seq+Trans-located_RNA	5	5	0	0.008
Test (Cell type difference; AtoB)	Pearson	Seq	Seq+Steady_State_RNA	5	5	0	0.008
Test (Cell type difference; AtoB)	Pearson	Seq	Seq+Nascent_RNA	5	5	0	0.008
Test (Cell type difference; AtoB)	Pearson	Seq	Seq+Trans-located_RNA	5	5	0	0.008
Test (Cell type difference; AtoB)	Pearson	Seq	Seq+ATAC-seq	5	5	0	0.008
Test (Cell type difference; AtoB)	Pearson	Seq	Seq+ATAC-seq+Trans-located_RNA	5	5	0	0.008
Test (Cell type difference; AtoB)	Pearson	Seq+Steady_State_RNA	Seq+Nascent_RNA	5	5	0	0.008
Test (Cell type difference; AtoB)	Pearson	Seq+Steady_State_RNA	Seq+Trans-located_RNA	5	5	0	0.008
Test (Cell type difference; AtoB)	Pearson	Seq+Steady_State_RNA	Seq+ATAC-seq	5	5	0	0.008
Test (Cell type difference; AtoB)	Pearson	Seq+Steady_State_RNA	Seq+ATAC-seq+Trans-located_RNA	5	5	0	0.008
Test (Cell type difference; AtoB)	Pearson	Seq+Nascent_RNA	Seq+Trans-located_RNA	5	5	1	0.016
Test (Cell type difference; AtoB)	Pearson	Seq+Nascent_RNA	Seq+ATAC-seq	5	5	0	0.008
Test (Cell type difference; AtoB)	Pearson	Seq+Nascent_RNA	Seq+ATAC-seq+Trans-located_RNA	5	5	0	0.008
Test (Cell type difference; AtoB)	Pearson	Seq+Trans-located_RNA	Seq+ATAC-seq	5	5	5	0.151
Test (Cell type difference; AtoB)	Pearson	Seq+Trans-located_RNA	Seq+ATAC-seq+Trans-located_RNA	5	5	0	0.008
Test (Cell type difference; AtoB)	Pearson	Seq+ATAC-seq	Seq+ATAC-seq+Trans-located_RNA	5	5	1	0.016
Test (Cell type difference; AtoB)	Spearman	Seq+Random	Seq	5	5	14	0.841
Test (Cell type difference; AtoB)	Spearman	Seq+Random	Seq+Steady_State_RNA	5	5	0	0.008
Test (Cell type difference; AtoB)	Spearman	Seq+Random	Seq+Nascent_RNA	5	5	0	0.008
Test (Cell type difference; AtoB)	Spearman	Seq+Random	Seq+Trans-located_RNA	5	5	0	0.008
Test (Cell type difference; AtoB)	Spearman	Seq+Random	Seq+ATAC-seq	5	5	0	0.008
Test (Cell type difference; AtoB)	Spearman	Seq+Random	Seq+ATAC-seq+Trans-located_RNA	5	5	0	0.008
Test (Cell type difference; AtoB)	Spearman	Seq	Seq+Steady_State_RNA	5	5	0	0.008
Test (Cell type difference; AtoB)	Spearman	Seq	Seq+Nascent_RNA	5	5	0	0.008
Test (Cell type difference; AtoB)	Spearman	Seq	Seq+Trans-located_RNA	5	5	0	0.008
Test (Cell type difference; AtoB)	Spearman	Seq	Seq+ATAC-seq	5	5	0	0.008
Test (Cell type difference; AtoB)	Spearman	Seq	Seq+ATAC-seq+Trans-located_RNA	5	5	0	0.008
Test (Cell type difference; AtoB)	Spearman	Seq+Steady_State_RNA	Seq+Nascent_RNA	5	5	0	0.008
Test (Cell type difference; AtoB)	Spearman	Seq+Steady_State_RNA	Seq+Trans-located_RNA	5	5	0	0.008
Test (Cell type difference; AtoB)	Spearman	Seq+Steady_State_RNA	Seq+ATAC-seq	5	5	0	0.008
Test (Cell type difference; AtoB)	Spearman	Seq+Steady_State_RNA	Seq+ATAC-seq+Trans-located_RNA	5	5	0	0.008
Test (Cell type difference; AtoB)	Spearman	Seq+Nascent_RNA	Seq+Trans-located_RNA	5	5	2	0.032
Test (Cell type difference; AtoB)	Spearman	Seq+Nascent_RNA	Seq+ATAC-seq	5	5	0	0.008
Test (Cell type difference; AtoB)	Spearman	Seq+Nascent_RNA	Seq+ATAC-seq+Trans-located_RNA	5	5	0	0.008
Test (Cell type difference; AtoB)	Spearman	Seq+Trans-located_RNA	Seq+ATAC-seq	5	5	1	0.016
Test (Cell type difference; AtoB)	Spearman	Seq+Trans-located_RNA	Seq+ATAC-seq+Trans-located_RNA	5	5	0	0.008
Test (Cell type difference; AtoB)	Spearman	Seq+ATAC-seq	Seq+ATAC-seq+Trans-located_RNA	5	5	4	0.095
Test (Cell type difference; AtoB)	MSE	Seq+Random	Seq	5	5	11	0.841
Test (Cell type difference; AtoB)	MSE	Seq+Random	Seq+Steady_State_RNA	5	5	25	0.008
Test (Cell type difference; AtoB)	MSE	Seq+Random	Seq+Nascent_RNA	5	5	25	0.008
Test (Cell type difference; AtoB)	MSE	Seq+Random	Seq+Trans-located_RNA	5	5	25	0.008
Test (Cell type difference; AtoB)	MSE	Seq+Random	Seq+ATAC-seq	5	5	25	0.008
Test (Cell type difference; AtoB)	MSE	Seq+Random	Seq+ATAC-seq+Trans-located_RNA	5	5	25	0.008
Test (Cell type difference; AtoB)	MSE	Seq	Seq+Steady_State_RNA	5	5	25	0.008
Test (Cell type difference; AtoB)	MSE	Seq	Seq+Nascent_RNA	5	5	25	0.008
Test (Cell type difference; AtoB)	MSE	Seq	Seq+Trans-located_RNA	5	5	25	0.008
Test (Cell type difference; AtoB)	MSE	Seq	Seq+ATAC-seq	5	5	25	0.008
Test (Cell type difference; AtoB)	MSE	Seq	Seq+ATAC-seq+Trans-located_RNA	5	5	25	0.008
Test (Cell type difference; AtoB)	MSE	Seq+Steady_State_RNA	Seq+Nascent_RNA	5	5	25	0.008
Test (Cell type difference; AtoB)	MSE	Seq+Steady_State_RNA	Seq+Trans-located_RNA	5	5	25	0.008
Test (Cell type difference; AtoB)	MSE	Seq+Steady_State_RNA	Seq+ATAC-seq	5	5	25	0.008
Test (Cell type difference; AtoB)	MSE	Seq+Steady_State_RNA	Seq+ATAC-seq+Trans-located_RNA	5	5	25	0.008
Test (Cell type difference; AtoB)	MSE	Seq+Nascent_RNA	Seq+Trans-located_RNA	5	5	23.5	0.032
Test (Cell type difference; AtoB)	MSE	Seq+Nascent_RNA	Seq+ATAC-seq	5	5	24	0.016
Test (Cell type difference; AtoB)	MSE	Seq+Nascent_RNA	Seq+ATAC-seq+Trans-located_RNA	5	5	25	0.008
Test (Cell type difference; AtoB)	MSE	Seq+Trans-located_RNA	Seq+ATAC-seq	5	5	17	0.421
Test (Cell type difference; AtoB)	MSE	Seq+Trans-located_RNA	Seq+ATAC-seq+Trans-located_RNA	5	5	25	0.008
Test (Cell type difference; AtoB)	MSE	Seq+ATAC-seq	Seq+ATAC-seq+Trans-located_RNA	5	5	25	0.008
Test (Cell type difference; BtoA)	Pearson	Seq+Random	Seq	5	5	15	0.69
Test (Cell type difference; BtoA)	Pearson	Seq+Random	Seq+Steady_State_RNA	5	5	2	0.032
Test (Cell type difference; BtoA)	Pearson	Seq+Random	Seq+Nascent_RNA	5	5	0	0.008
Test (Cell type difference; BtoA)	Pearson	Seq+Random	Seq+Trans-located_RNA	5	5	0	0.008
Test (Cell type difference; BtoA)	Pearson	Seq+Random	Seq+ATAC-seq	5	5	0	0.008
Test (Cell type difference; BtoA)	Pearson	Seq+Random	Seq+ATAC-seq+Trans-located_RNA	5	5	0	0.008
Test (Cell type difference; BtoA)	Pearson	Seq	Seq+Steady_State_RNA	5	5	2	0.032
Test (Cell type difference; BtoA)	Pearson	Seq	Seq+Nascent_RNA	5	5	0	0.008
Test (Cell type difference; BtoA)	Pearson	Seq	Seq+Trans-located_RNA	5	5	0	0.008
Test (Cell type difference; BtoA)	Pearson	Seq	Seq+ATAC-seq	5	5	0	0.008
Test (Cell type difference; BtoA)	Pearson	Seq	Seq+ATAC-seq+Trans-located_RNA	5	5	0	0.008
Test (Cell type difference; BtoA)	Pearson	Seq+Steady_State_RNA	Seq+Nascent_RNA	5	5	0	0.008
Test (Cell type difference; BtoA)	Pearson	Seq+Steady_State_RNA	Seq+Trans-located_RNA	5	5	0	0.008
Test (Cell type difference; BtoA)	Pearson	Seq+Steady_State_RNA	Seq+ATAC-seq	5	5	0	0.008
Test (Cell type difference; BtoA)	Pearson	Seq+Steady_State_RNA	Seq+ATAC-seq+Trans-located_RNA	5	5	0	0.008
Test (Cell type difference; BtoA)	Pearson	Seq+Nascent_RNA	Seq+Trans-located_RNA	5	5	0	0.008
Test (Cell type difference; BtoA)	Pearson	Seq+Nascent_RNA	Seq+ATAC-seq	5	5	0	0.008
Test (Cell type difference; BtoA)	Pearson	Seq+Nascent_RNA	Seq+ATAC-seq+Trans-located_RNA	5	5	0	0.008
Test (Cell type difference; BtoA)	Pearson	Seq+Trans-located_RNA	Seq+ATAC-seq	5	5	16	0.548
Test (Cell type difference; BtoA)	Pearson	Seq+Trans-located_RNA	Seq+ATAC-seq+Trans-located_RNA	5	5	2	0.032
Test (Cell type difference; BtoA)	Pearson	Seq+ATAC-seq	Seq+ATAC-seq+Trans-located_RNA	5	5	0	0.008
Test (Cell type difference; BtoA)	Spearman	Seq+Random	Seq	5	5	14	0.841
Test (Cell type difference; BtoA)	Spearman	Seq+Random	Seq+Steady_State_RNA	5	5	0	0.008
Test (Cell type difference; BtoA)	Spearman	Seq+Random	Seq+Nascent_RNA	5	5	0	0.008
Test (Cell type difference; BtoA)	Spearman	Seq+Random	Seq+Trans-located_RNA	5	5	0	0.008
Test (Cell type difference; BtoA)	Spearman	Seq+Random	Seq+ATAC-seq	5	5	0	0.008
Test (Cell type difference; BtoA)	Spearman	Seq+Random	Seq+ATAC-seq+Trans-located_RNA	5	5	0	0.008
Test (Cell type difference; BtoA)	Spearman	Seq	Seq+Steady_State_RNA	5	5	3	0.056
Test (Cell type difference; BtoA)	Spearman	Seq	Seq+Nascent_RNA	5	5	0	0.008
Test (Cell type difference; BtoA)	Spearman	Seq	Seq+Trans-located_RNA	5	5	0	0.008
Test (Cell type difference; BtoA)	Spearman	Seq	Seq+ATAC-seq	5	5	0	0.008
Test (Cell type difference; BtoA)	Spearman	Seq	Seq+ATAC-seq+Trans-located_RNA	5	5	0	0.008
Test (Cell type difference; BtoA)	Spearman	Seq+Steady_State_RNA	Seq+Nascent_RNA	5	5	0	0.008
Test (Cell type difference; BtoA)	Spearman	Seq+Steady_State_RNA	Seq+Trans-located_RNA	5	5	0	0.008
Test (Cell type difference; BtoA)	Spearman	Seq+Steady_State_RNA	Seq+ATAC-seq	5	5	0	0.008
Test (Cell type difference; BtoA)	Spearman	Seq+Steady_State_RNA	Seq+ATAC-seq+Trans-located_RNA	5	5	0	0.008
Test (Cell type difference; BtoA)	Spearman	Seq+Nascent_RNA	Seq+Trans-located_RNA	5	5	0	0.008
Test (Cell type difference; BtoA)	Spearman	Seq+Nascent_RNA	Seq+ATAC-seq	5	5	0	0.008
Test (Cell type difference; BtoA)	Spearman	Seq+Nascent_RNA	Seq+ATAC-seq+Trans-located_RNA	5	5	0	0.008
Test (Cell type difference; BtoA)	Spearman	Seq+Trans-located_RNA	Seq+ATAC-seq	5	5	5	0.151
Test (Cell type difference; BtoA)	Spearman	Seq+Trans-located_RNA	Seq+ATAC-seq+Trans-located_RNA	5	5	0	0.008
Test (Cell type difference; BtoA)	Spearman	Seq+ATAC-seq	Seq+ATAC-seq+Trans-located_RNA	5	5	2	0.032
Test (Cell type difference; BtoA)	MSE	Seq+Random	Seq	5	5	14	0.841
Test (Cell type difference; BtoA)	MSE	Seq+Random	Seq+Steady_State_RNA	5	5	23	0.032
Test (Cell type difference; BtoA)	MSE	Seq+Random	Seq+Nascent_RNA	5	5	25	0.008
Test (Cell type difference; BtoA)	MSE	Seq+Random	Seq+Trans-located_RNA	5	5	25	0.008
Test (Cell type difference; BtoA)	MSE	Seq+Random	Seq+ATAC-seq	5	5	25	0.008
Test (Cell type difference; BtoA)	MSE	Seq+Random	Seq+ATAC-seq+Trans-located_RNA	5	5	25	0.008
Test (Cell type difference; BtoA)	MSE	Seq	Seq+Steady_State_RNA	5	5	22	0.056
Test (Cell type difference; BtoA)	MSE	Seq	Seq+Nascent_RNA	5	5	25	0.008
Test (Cell type difference; BtoA)	MSE	Seq	Seq+Trans-located_RNA	5	5	25	0.008
Test (Cell type difference; BtoA)	MSE	Seq	Seq+ATAC-seq	5	5	25	0.008
Test (Cell type difference; BtoA)	MSE	Seq	Seq+ATAC-seq+Trans-located_RNA	5	5	25	0.008
Test (Cell type difference; BtoA)	MSE	Seq+Steady_State_RNA	Seq+Nascent_RNA	5	5	25	0.008
Test (Cell type difference; BtoA)	MSE	Seq+Steady_State_RNA	Seq+Trans-located_RNA	5	5	25	0.008
Test (Cell type difference; BtoA)	MSE	Seq+Steady_State_RNA	Seq+ATAC-seq	5	5	25	0.008
Test (Cell type difference; BtoA)	MSE	Seq+Steady_State_RNA	Seq+ATAC-seq+Trans-located_RNA	5	5	25	0.008
Test (Cell type difference; BtoA)	MSE	Seq+Nascent_RNA	Seq+Trans-located_RNA	5	5	25	0.008
Test (Cell type difference; BtoA)	MSE	Seq+Nascent_RNA	Seq+ATAC-seq	5	5	24	0.016
Test (Cell type difference; BtoA)	MSE	Seq+Nascent_RNA	Seq+ATAC-seq+Trans-located_RNA	5	5	25	0.008
Test (Cell type difference; BtoA)	MSE	Seq+Trans-located_RNA	Seq+ATAC-seq	5	5	12	1
Test (Cell type difference; BtoA)	MSE	Seq+Trans-located_RNA	Seq+ATAC-seq+Trans-located_RNA	5	5	23	0.032
Test (Cell type difference; BtoA)	MSE	Seq+ATAC-seq	Seq+ATAC-seq+Trans-located_RNA	5	5	23	0.032
